# Supplementary material for: Erythropoietin Effect on Complement Activation in Chronic Kidney Disease
Source: Biomedicines. 2024 Aug 2;12(8):1746. doi: 10.3390/biomedicines12081746 (PMC11351309; doi:10.3390/biomedicines12081746)
Supplement: Supplementary file 1 [file biomedicines-12-01746-s001.zip]

Archive with 1 entries (1 files):
- biomedicines-3053505-supplementary.pptx
